# Supplementary material for: Environmental Impact of Food Preparations Enriched with Phenolic Extracts from Olive Oil Mill Waste
Source: Foods. 2021 Apr 29;10(5):980. doi: 10.3390/foods10050980 (PMC8147005; doi:10.3390/foods10050980)
Supplement: Supplementary file 1 [file foods-10-00980-s001.zip]

Archive with 2 entries (2 files):
- Supplementary data/Supplementary data tables.pdf
- Supplementary data/Supplementary Figure S1 System boundary.pdf
